# Supplementary material for: The Effects of Bacillus licheniformis—Fermented Products on the Microbiota and Clinical Presentation of Cats with Chronic Diarrhea
Source: Animals (Basel). 2022 Aug 25;12(17):2187. doi: 10.3390/ani12172187 (PMC9454741; doi:10.3390/ani12172187)
Supplement: Supplementary file 1 [file animals-12-02187-s001.zip]

Archive with 1 entries (1 files):
- animals-1855078-supplementary.pdf
